# Supplementary material for: High-Quality de Novo Genome Assembly of the Dekkera bruxellensis Yeast Using Nanopore MinION Sequencing
Source: G3 (Bethesda). 2017 Aug 9;7(10):3243–50. doi: 10.1534/g3.117.300128 (PMC5633375; doi:10.1534/g3.117.300128)
Supplement: Supplementary file 4 [file 3243FileS1.xls]

## Sheet: TableS1
Supplementary table 1: Description of the 2D pass reads datasets
2D pass reads dataset	Number of reads	Sum of reads size (Mb)	Reads mean size (bp)
10x	10379	150	14452
15x	17719	225	12698
20x	26637	300	11262
all (25x)	41686	376.8	9038

## Sheet: TableS2
Supplementary table 2: Metrics of the constructed assemblies, after a polishing step using Pilon
Assemblers	2D reads dataset	# scaffolds	ace length	max scaff size	min scaff size	N50	N90	mean size	% Unmapped Illumina PE reads
miniasm	10X	62	11995694	920223	22080	280336	98676	193478	10.2726
	15X	30	12688787	1691626	21543	697670	239673	422959	5.84844
	20X	18	12780442	3560421	19183	1231147	665673	710024	5.72947
	all	23	12900249	1842309	19189	1000815	319373	560880	5.92675
SMARTdenovo	10X	26	12763255	1280032	37561	698086	267638	490894	1.89776
	15X	14	12934829	2690205	171269	1484593	558866	923916	1.2705
	20X	9	12968841	3829828	63051	1917610	1329299	1440982	1.11712
	all	13	13092154	3812985	19560	1917659	738108	1007088	1.1409
Abruijn	10X	16	12843903	2096071	187086	1181299	376514	802743	2.0615
	15X	12	12858037	4613209	230802	1162267	423352	1071503	1.34202
	20X	14	12891057	2599228	194230	1030314	564767	920789	1.44978
	all	14	12891513	3270218	137679	1926745	574037	920822	1.27654
Canu	10X	107	11665570	608446	6322	162168	47877	109024	11.0044
	15X	46	13064238	1846744	9058	624297	175675	284005	2.22406
	20X	51	13621047	1762944	13433	815578	156999	267079	1.35565
	all	43	13730558	3866340	16769	1635393	237482	319315	1.15665
Final assembly (SMARTdenovo + SSPACE-longreads)	20X	8	12965163	3829289	236484	1917156	1329398	1620645	1.11

## Sheet: TableS3
Table S3: Number of SNPs detected for the studied isolates compared to the UMY321 reference sequence
	# SNPs	# heterozygous SNPs	# homozygous SNPs
UMY321	83006	82632	374
CBS11270	112289	75565	36724
CBS2499	126944	94797	32147
ST05.12/22	124598	86467	38131
UMY315	125900	99985	25915
133	128345	96175	32170
AWRI1608	438859	413600	25259
AWRI1613	128231	96433	31798
Total	1268172	1045654	222518

## Sheet: TableS4
Table S4: SRA accession of the illumina reads used to determine the proportion of unmapped reads and for population genomic purposes
		SRA ID
Strain	Reference	for proportion of unmapped reads	for population genomics study
AWRI1608	Borneman et al., 2014	SRR945538	SRR945538
AWRI1613	Borneman et al., 2014	SRR945561	SRR945561
CBS11270	Olsen et al., 2015	ERR1102659, ERR1102660, ERR1102661, ERR1102662, ERR1102663, ERR1102664	ERR1102661
CBS2499	Piskur et al., 2012	SRR427169, SRR427170, SRR3927080, SRR3927081	SRR3927081
ST05_12_22	Crauwels et al., 2014	SRR1222151, SRR1222155, SRR1222162	SRR1222151
UMY315	this study	ERR2004535	ERR2004535
UMY321	this study	ERR2004534	ERR2004534
133	this study	ERR2004536	ERR2004536
